# Supplementary material for: Consumption of Limosilactobacillus fermentum Inhibits Corneal Damage and Inflammation in Dry Eye Disease Mouse Model through Regulating the Gut Microbiome
Source: Int J Mol Sci. 2024 Mar 20;25(6):3528. doi: 10.3390/ijms25063528 (PMC10971444; doi:10.3390/ijms25063528)
Supplement: Supplementary file 1 [file ijms-25-03528-s001.zip]

Archive with 1 entries (1 files):
- ijms-2902476-supplementary.pdf
